# Supplementary material for: Freestanding Activated Carbon Nanocomposite Electrodes for Capacitive Deionization of Water
Source: Polymers (Basel). 2022 Jul 16;14(14):2891. doi: 10.3390/polym14142891 (PMC9319057; doi:10.3390/polym14142891)
Supplement: Supplementary file 1 [file polymers-14-02891-s001.zip]

Archive with 1 entries (1 files):
- polymers-1771526-supplementary.pdf
